# Supplementary material for: Relationship of Hematological Profiles with the Serum Complement System in Patients with Systemic Lupus Erythematosus
Source: Biomedicines. 2024 Apr 27;12(5):967. doi: 10.3390/biomedicines12050967 (PMC11117834; doi:10.3390/biomedicines12050967)
Supplement: Supplementary file 1 [file biomedicines-12-00967-s001.zip]

Archive with 1 entries (1 files):
- biomedicines-2951956-supplementary.pdf
